# Supplementary material for: The Atomic Structure and Mechanical Properties of ZIF-4 under High Pressure: Ab Initio Calculations
Source: Molecules. 2022 Dec 20;28(1):22. doi: 10.3390/molecules28010022 (PMC9821817; doi:10.3390/molecules28010022)
Supplement: Supplementary file 1 [file molecules-28-00022-s001.zip]

Archive with 1 entries (1 files):
- molecules-2031610-supplementary.pdf
